# Supplementary material for: A GeXP-Based Assay for Simultaneous Detection of Multiple Viruses in Hospitalized Children with Community Acquired Pneumonia
Source: PLoS One. 2016 Sep 14;11(9):e0162411. doi: 10.1371/journal.pone.0162411 (PMC5023126; doi:10.1371/journal.pone.0162411)
Supplement: S1 Data — (XLS) [file pone.0162411.s001.xls]

## Sheet: Sheet1
Study ID	Sex	admission ID	Age(Month)	diagnosis	HRV	HBoV	HCoV-HKU1/OC43	RSV	FluA	N1	N2	HMPV	HPIV1	HPIV3	ADV	FluB	H1	H3	H5N1	PIV-2	HCoV-NL63/229E	SARS	Influenza A(H1N1)pdm09	SeH1N1
1	M	YB6125	43	CAP				+
2	F	288978	1.2	CAP				+
3	F	289124	17	CAP				+
4	F	261593	31	CAP											+
5	M	289285	1.7	CAP				+
6	F	289739	4	CAP				+
7	F	287058	2	CAP				+
8	F	263143	48	CAP										+
9	M	262926	16	CAP				+
10	M	262952	14	CAP	+
11	F	262784	69	CAP
12	F	222845	17	CAP		+									+
13	M	261206	18	CAP											+
14	M	262334	13	CAP									+
15	F	262796	24	CAP				+
16	F	262825	19	CAP											+
17	F	263025	5	CAP					+
18	M	262792	23	CAP
19	M	263197	51	CAP
20	M	260968	8	CAP					+				+
21	F	263087	48	CAP				+
22	F	262893	22	CAP
23	F	262879	17	CAP											+
24	M	261262	48	CAP
25	F	262698	13	CAP
26	F	262520	23	CAP								+
27	F	262557	15	CAP										+
28	F	263003	46	CAP	+
29	F	260336	46	CAP
30	F	262219	48	CAP											+
31	M	262204	14	CAP
32	M	263288	4	CAP				+
33	F	263076	11	CAP										+
34	M	263573	2	CAP
35	M	YB5013	72	CAP										+
36	M	262374	14	CAP
37	F	YB5012	14	CAP									+
38	M	263540	43	CAP
39	F	263497	2	CAP										+
40	M	263500	49	CAP				+
41	M	262765	47	CAP										+
42	F	263754	45	CAP	+
43	F	263750	11	CAP
44	M	263331	66	CAP
45	F	263744	1.4	CAP
46	M	290353	22	CAP				+
47	M	263915	50	CAP
48	M	241002	15	CAP
49	F	263825	16	CAP				+
50	M	263898	4	CAP				+
51	F	263834	20	CAP	+			+
52	M	263830	20	CAP	+										+
53	F	262236	5	CAP		+								+	+
54	M	263914	72	CAP				+
55	F	290587	24	CAP				+
56	F	290618	2	CAP				+
57	M	263303	15	CAP				+
58	F	263949	19	CAP	+
59	M	258801	47	CAP
60	M	264077	4	CAP				+
61	M	264195	48	CAP
62	M	264079	15	CAP	+
63	F	290945	43	CAP		+
64	M	264396	30	CAP
65	F	YB5044	24	CAP
66	F	264415	36	CAP									+
67	M	264017	47	CAP		+
68	M	264414	59	CAP											+
69	M	264457	1.5	CAP				+
70	M	264441	48	CAP
71	F	245837	21	CAP					+	+							+
72	F	263970	18	CAP								+
73	M	244497	84	CAP
74	M	264551	48	CAP
75	F	264568	24	CAP
76	F	264584	14	CAP				+
77	M	263642	49	CAP										+
78	M	242655	24	CAP				+
79	F	291199	14	CAP		+
80	F	291373	19	CAP				+
81	F	291468	3	CAP				+
82	M	264723	1.5	CAP
83	M	264700	19	CAP
84	F	229297	21	CAP									+
85	M	253883	18	CAP										+
86	M	262965	17	CAP
87	F	264670	2	CAP											+
88	M	262857	16	CAP	+
89	F	264832	50	CAP									+
90	F	263305	23	CAP										+
91	F	264828	2	CAP	+
92	M	264739	69	CAP
93	M	258868	19	CAP				+
94	M	264760	2	CAP
95	F	264863	1.5	CAP
96	M	264247	69	CAP				+
97	F	264692	16	CAP
98	F	253626	43	CAP
99	F	264840	3	CAP								+
100	F	YB5057	24	CAP
101	M	265193	48	CAP
102	M	265144	15	CAP
103	F	265145	45	CAP										+
104	M	265116	46	CAP									+
105	F	265165	20	CAP
106	M	265204	22	CAP										+
107	F	YB4906	24	CAP
108	M	265194	48	CAP
109	M	265162	43	CAP
110	F	265203	47	CAP				+
111	F	264348	48	CAP
112	M	265004	2	CAP				+
113	F	265196	17	CAP									+
114	F	265233	44	CAP										+
115	F	265293	7	CAP										+	+
116	F	265245	2	CAP									+
117	M	265241	15	CAP										+	+
118	F	291912	45	CAP				+
119	F	292343	3	CAP				+
120	M	265564	48	CAP
121	M	265465	1.7	CAP				+
122	F	265545	23	CAP
123	F	255119	24	CAP
124	M	265083	25	CAP
125	M	265376	15	CAP	+
126	F	265296	17	CAP
127	M	YB5067	48	CAP
128	M	265393	49	CAP										+
129	M	265390	48	CAP
130	M	265456	15	CAP										+
131	M	265413	13	CAP
132	F	260158	48	CAP					+	+							+
133	M	265675	20	CAP
134	M	265696	24	CAP
135	F	265670	24	CAP										+
136	M	265451	60	CAP
137	M	265559	49	CAP				+
138	M	265673	16	CAP	+
139	F	265784	1	CAP				+
140	F	YB4910	72	CAP
141	F	YB5086	120	CAP
142	F	265855	24	CAP										+
143	F	265819	39	CAP
144	F	265816	45	CAP										+
145	M	265886	16	CAP	+
146	M	265871	14	CAP
147	M	265795	48	CAP
148	M	265885	65	CAP
149	M	292639	67	CAP				+
150	F	266045	17	CAP				+
151	M	266227	3	CAP
152	M	266106	19	CAP		+
153	M	266229	1.3	CAP
154	M	230190	23	CAP
155	F	266281	14	CAP										+
156	F	266700	21	CAP
157	F	266557	17	CAP										+
158	F	266591	17	CAP										+
159	F	YB5108	40	CAP
160	F	266623	18	CAP										+
161	M	265991	45	CAP
162	M	266489	16	CAP
1695	M	293444	18	CAP				+
163	M	266875	50	CAP
164	M	266749	1	CAP
165	M	264434	48	CAP
166	M	266793	70	CAP
167	F	266748	13	CAP	+			+
168	M	266836	14	CAP
169	M	267084	48	CAP
170	F	266959	1.3	CAP											+
171	M	267065	18	CAP										+
172	F	266859	16	CAP										+
173	M	267031	50	CAP
174	M	266927	19	CAP
175	F	265855	24	CAP
176	F	265344	15	CAP
177	M	267152	44	CAP
178	M	267174	18	CAP				+
179	M	236047	19	CAP	+
180	M	267181	16	CAP									+
181	M	267318	2	CAP
182	F	267177	7	CAP	+									+
183	F	267173	15	CAP	+
184	M	265537	2	CAP										+
185	F	267259	2	CAP
186	F	267297	24	CAP									+
1696	M	293068	2	CAP				+
1697	F	294125	16	CAP				+
187	M	267453	16	CAP
188	F	267555	17	CAP										+
189	M	267320	14	CAP											+
190	M	267578	2	CAP										+
191	F	267322	24	CAP	+
192	F	267749	72	CAP
193	F	266562	16	CAP										+
194	F	267611	3	CAP	+
195	M	267643	50	CAP
196	F	267566	13	CAP	+
197	M	267584	71	CAP
198	M	267650	50	CAP
199	M	267456	36	CAP
200	F	258915	24	CAP
201	M	226388	24	CAP
202	F	267753	36	CAP
203	F	267752	36	CAP
204	M	267849	36	CAP
205	F	267656	14	CAP
206	F	267521	16	CAP											+
207	M	267723	20	CAP										+
208	M	267653	18	CAP										+
209	M	267493	17	CAP				+
210	M	267891	2	CAP
211	F	268036	17	CAP	+
212	M	267980	3	CAP										+
213	M	226359	36	CAP
214	M	257423	17	CAP										+
215	M	267917	2	CAP
216	M	267904	13	CAP
217	F	267950	41	CAP
218	M	268024	48	CAP
219	F	267958	8	CAP	+									+
1698	F	294971	11	CAP				+
220	F	267728	24	CAP											+
221	M	268220	16	CAP
222	F	268212	19	CAP		+
223	F	YB5168	46	CAP
224	F	268097	47	CAP
225	M	268142	2	CAP
226	F	267252	16	CAP
227	M	268146	24	CAP
228	M	268179	48	CAP
229	F	268150	42	CAP
230	M	268256	16	CAP
231	F	268388	24	CAP											+
232	M	268401	2	CAP				+
233	M	268341	48	CAP
234	F	268394	72	CAP
235	M	268395	10	CAP	+									+
236	M	268318	13	CAP		+
237	F	YB5180	36	CAP
238	F	268418	24	CAP
239	F	267298	43	CAP
240	F	268461	15	CAP
241	F	268675	24	CAP
242	M	268543	7	CAP	+									+
243	F	YB4938	19	CAP	+
244	M	250509	17	CAP										+
245	M	268039	3	CAP
246	M	295610	1.3	CAP				+
247	M	267487	50	CAP
248	M	268774	16	CAP										+
249	M	268813	3	CAP
250	M	268771	1	CAP										+
251	F	268788	41	CAP
252	M	268776	1.3	CAP
253	M	268898	19	CAP										+
254	M	268782	4	CAP
255	M	268862	9	CAP	+									+
256	F	268960	1.3	CAP									+
257	M	268793	21	CAP											+
258	M	268958	58	CAP
259	M	267082	24	CAP	+
260	M	199217	24	CAP	+
261	M	YB4946	1.3	CAP
262	F	269095	24	CAP
263	M	269087	16	CAP	+
264	M	269051	2	CAP
265	F	269186	36	CAP
266	M	268929	84	CAP
267	F	269090	16	CAP	+
268	F	269092	2	CAP
269	F	269274	2	CAP
270	M	269219	1.7	CAP
271	F	269221	39	CAP
272	F	269152	17	CAP					+	+							+
273	F	267177	43	CAP
274	F	269072	2	CAP										+
275	F	296344	2	CAP				+
1699	M	295984	18	CAP				+
276	M	293061	1	CAP				+
277	F	296455	5	CAP				+
278	F	296710	19	CAP				+
279	F	269539	2	CAP
280	M	269413	17	CAP											+
281	F	269524	17	CAP
282	F	269521	1.8	CAP											+
283	M	269442	22	CAP
284	M	269407	18	CAP				+
285	M	269373	15	CAP
286	M	269265	25	CAP
287	M	269206	48	CAP
288	M	267827	3	CAP
289	F	269267	70	CAP
290	F	269271	21	CAP										+
291	M	269213	24	CAP
292	F	269311	15	CAP
293	M	269375	13	CAP											+
294	F	269276	20	CAP										+
295	M	268780	25	CAP
296	M	269282	2	CAP
297	M	269315	14	CAP											+
298	M	269449	24	CAP
299	F	269599	15	CAP		+
300	M	269652	20	CAP										+
301	M	269542	14	CAP	+
302	M	269597	1.5	CAP
303	M	250509	17	CAP	+
304	M	269583	15	CAP										+
305	F	269804	36	CAP
306	F	269779	22	CAP											+
307	F	269863	13	CAP	+
308	M	269905	14	CAP										+
309	M	269915	1.7	CAP										+
310	F	269902	19	CAP										+
311	F	269865	15	CAP										+
312	M	269947	3	CAP
313	M	269051	16	CAP										+
314	F	268873	84	CAP
315	M	270070	24	CAP
316	F	269950	24	CAP	+
317	F	270066	20	CAP
318	M	270071	18	CAP										+
319	F	269960	15	CAP										+
320	M	269942	14	CAP										+
321	M	269963	22	CAP
322	F	269937	14	CAP	+
323	M	262891	1	CAP										+
324	F	269954	19	CAP										+
325	M	269236	20	CAP										+
326	M	297098	16	CAP				+
327	M	270171	24	CAP										+
328	F	270091	0.5	CAP									+
329	M	270151	1.8	CAP	+									+
330	M	270097	16	CAP											+
331	M	270323	4	CAP
332	F	270092	14	CAP										+
333	M	270062	1.3	CAP				+
334	F	270224	15	CAP										+
335	F	270306	17	CAP										+
336	M	270352	18	CAP											+
337	M	270375	15	CAP				+
338	M	260527	20	CAP										+
339	M	270398	21	CAP										+
340	M	270364	13	CAP
341	F	YB5242	60	CAP	+
342	M	270587	1.7	CAP								+
343	F	270641	20	CAP	+									+
344	M	268790	20	CAP									+
345	F	269706	16	CAP										+
346	M	270200	2	CAP				+
347	F	270646	19	CAP												+
348	F	270769	17	CAP										+
349	F	270644	24	CAP										+
350	M	270648	24	CAP
351	M	270666	24	CAP
352	M	YB4425	24	CAP											+
353	F	259706	19	CAP										+
354	M	270686	15	CAP				+
355	M	270932	13	CAP	+									+
356	F	270936	5	CAP	+									+
357	F	270787	7	CAP	+
358	M	270681	12	CAP										+
359	M	270803	5	CAP					+		+							+
360	F	270879	41	CAP
361	F	298055	66	CAP				+
362	F	297859	46	CAP				+
363	F	297898	24	CAP				+
364	F	271298	5	CAP	+
365	M	271182	7	CAP	+
366	F	270823	10	CAP										+	+
367	M	271141	48	CAP
368	M	270994	50	CAP
369	F	271229	19	CAP										+
370	F	271240	43	CAP
371	F	265917	20	CAP
372	F	271067	8	CAP	+
373	F	271284	14	CAP		+
374	M	271277	22	CAP
375	M	271034	4	CAP										+
376	M	YB5274	36	CAP		+
377	F	271324	6	CAP									+
378	M	271372	50	CAP
379	M	271325	19	CAP										+	+
380	M	271391	45	CAP
381	M	271396	2	CAP
382	F	271467	24	CAP	+
383	M	271464	12	CAP										+
384	F	271441	20	CAP										+
385	M	271495	2	CAP										+
386	M	271463	19	CAP
387	F	280422	6	CAP				+
388	F	271965	24	CAP
389	M	271924	16	CAP
390	F	271868	6	CAP		+
391	M	271663	15	CAP
392	M	262334	13	CAP
393	M	271538	51	CAP
394	M	271664	7	CAP
395	M	271563	4	CAP	+				+		+							+
396	F	272030	24	CAP
397	M	272060	15	CAP
398	M	240714	72	CAP
399	M	272043	5	CAP				+
400	F	272062	51	CAP
401	M	272113	2	CAP
402	M	272019	47	CAP	+
403	M	272046	18	CAP										+
404	M	271652	48	CAP
405	F	270947	14	CAP	+
406	M	272129	19	CAP
407	M	271191	36	CAP										+
408	M	272163	17	CAP	+
409	F	272207	16	CAP									+
410	M	272211	1.8	CAP				+
411	F	262691	47	CAP											+
412	M	272402	15	CAP										+
413	F	272470	14	CAP
414	F	272331	2	CAP
415	M	272397	1	CAP
416	F	272276	47	CAP
417	F	272418	48	CAP
418	M	272199	20	CAP
419	F	272370	16	CAP
420	F	280918	16	CAP											+
421	F	272260	24	CAP										+
422	F	272565	24	CAP
423	F	272363	17	CAP
424	F	272508	1	CAP
425	M	272454	46	CAP
426	M	272540	50	CAP
427	F	YB5086	120	CAP
428	F	272690	72	CAP										+
429	F	272686	16	CAP	+
430	F	272659	77	CAP
431	F	272626	16	CAP										+
432	M	272733	15	CAP										+
433	F	272712	1.5	CAP				+
434	M	271177	15	CAP
435	M	272746	55	CAP
436	M	272995	49	CAP				+
437	F	280335	24	CAP				+
438	F	272818	42	CAP									+
439	M	272799	2	CAP
440	F	272828	19	CAP	+	+
441	M	272828	19	CAP	+
442	M	272822	46	CAP
443	M	272791	16	CAP	+									+
444	M	272824	1.8	CAP
445	F	272794	14	CAP											+
446	F	272896	17	CAP
447	M	272907	17	CAP											+
448	M	272985	76	CAP
449	F	263667	17	CAP											+
450	M	273058	48	CAP
451	M	273017	3	CAP
452	M	272995	16	CAP										+
453	M	272996	46	CAP
454	M	272998	14	CAP
455	F	273024	21	CAP
456	M	281906	9	CAP				+
457	M	273109	1.2	CAP	+
458	M	273200	48	CAP
459	M	273105	14	CAP
460	M	273119	2	CAP	+
461	F	273293	46	CAP
462	M	273296	17	CAP
463	M	273338	18	CAP
464	F	273309	6	CAP									+
465	F	273518	24	CAP
466	M	273468	20	CAP
467	F	273635	50	CAP
468	M	264825	46	CAP
469	M	264704	20	CAP											+
470	M	273624	59	CAP
471	F	273783	42	CAP
472	F	273672	3	CAP
473	F	273573	3	CAP
474	M	273534	16	CAP
475	M	282594	40	CAP				+
476	F	273936	36	CAP										+
477	F	273867	36	CAP	+
478	M	273957	24	CAP				+
479	F	273926	14	CAP										+
480	M	274034	67	CAP
481	F	273940	47	CAP
482	M	282880	48	CAP											+
483	F	283000	1	CAP				+
484	F	274114	20	CAP	+
485	F	274070	24	CAP		+
486	M	274167	24	CAP	+
487	F	274184	18	CAP
488	M	274189	18	CAP										+
489	M	274144	20	CAP
490	M	265112	24	CAP											+
491	F	274344	72	CAP	+
492	M	274354	60	CAP
493	M	274254	1.1	CAP
494	M	274185	48	CAP
495	M	274279	1.8	CAP	+
496	M	274367	17	CAP
497	M	262765	47	CAP
498	F	274334	13	CAP									+		+
499	M	270619	18	CAP
500	M	274421	3	CAP
501	F	274380	23	CAP
502	F	274458	16	CAP
503	M	274487	59	CAP										+
504	F	274707	44	CAP
505	F	274696	1.8	CAP
506	M	273385	6	CAP				+
507	M	274570	14	CAP
508	M	274671	48	CAP
509	F	274741	68	CAP
510	M	274528	48	CAP
511	M	274733	1.1	CAP
512	M	273524	15	CAP
513	F	274762	20	CAP
514	F	274871	1.5	CAP
515	F	274909	5	CAP
516	F	274832	14	CAP
517	F	259656	49	CAP										+
518	M	274881	14	CAP
519	M	274886	24	CAP										+
520	F	275062	24	CAP
521	M	275061	4	CAP	+
522	F	275046	16	CAP
523	F	274224	17	CAP				+
524	M	274464	48	CAP
525	M	275057	14	CAP										+
526	F	275091	18	CAP
527	M	274970	5	CAP
528	M	283656	2	CAP				+
529	M	275239	24	CAP
530	F	275258	48	CAP
531	F	275240	1.5	CAP
532	F	275435	22	CAP
533	M	275285	49	CAP										+
534	M	275408	4	CAP	+
535	M	275410	2	CAP
536	F	275436	22	CAP
537	F	275286	3	CAP
538	M	275280	70	CAP
539	M	263625	19	CAP
540	M	275445	24	CAP										+
541	M	275448	50	CAP
542	M	275449	15	CAP
543	M	275489	50	CAP
544	F	275471	19	CAP										+
545	F	275524	1.1	CAP
546	M	275450	36	CAP				+
547	F	275594	13	CAP										+
548	F	275554	14	CAP
549	M	243493	15	CAP										+
550	M	275580	59	CAP					+
551	F	275841	4	CAP
552	F	275656	15	CAP
553	M	284174	18	CAP				+
554	F	275862	60	CAP
555	M	275894	19	CAP									+
556	M	275726	48	CAP
557	M	275672	46	CAP
558	F	274527	1.5	CAP
559	F	265829	16	CAP										+
560	M	YB5534	4	CAP
561	M	276014	16	CAP
562	M	276011	48	CAP
563	F	276017	25	CAP
564	M	275908	8	CAP										+
565	F	275959	4	CAP
566	F	275970	48	CAP	+
567	F	267142	15	CAP											+
568	F	281128	20	CAP				+
569	F	276163	13	CAP
570	F	276203	52	CAP										+
571	F	276153	67	CAP
572	M	276180	2	CAP
573	F	YB5537	24	CAP
574	M	276132	2	CAP
575	M	276081	24	CAP
576	M	276015	24	CAP
577	M	260173	66	CAP
578	M	276058	1.6	CAP
579	M	276121	6	CAP
580	F	276099	52	CAP										+
581	M	276337	48	CAP
582	M	276281	24	CAP
583	M	276297	2	CAP
584	F	276283	3	CAP
585	M	276316	13	CAP
586	M	276307	7	CAP
587	M	276693	24	CAP
588	F	276387	36	CAP
589	F	276472	1.3	CAP
590	M	276740	47	CAP
591	F	276457	20	CAP
592	M	276506	23	CAP										+
593	M	276707	46	CAP
594	M	276581	23	CAP
595	M	276688	2	CAP
596	M	276563	20	CAP	+
597	M	276388	6	CAP										+
598	M	258957	15	CAP
599	M	276708	26	CAP
600	M	285194	18	CAP											+
601	F	276788	24	CAP										+
602	F	276762	2	CAP				+
603	M	276893	50	CAP
604	M	276815	2	CAP
605	M	YB5977	19	CAP				+
606	M	276919	15	CAP
607	F	277023	25	CAP				+
608	M	276897	21	CAP
609	M	270257	3	CAP
610	M	276923	3	CAP
611	M	277003	2	CAP
612	M	276955	3	CAP
613	F	268126	18	CAP											+
614	M	277120	2	CAP				+
615	F	277083	18	CAP		+
616	F	277205	48	CAP
617	F	277172	72	CAP
618	M	277144	15	CAP
619	M	277062	15	CAP
620	F	274877	21	CAP
621	M	277210	2	CAP
622	M	277294	1	CAP
623	F	277215	5	CAP
624	M	277343	50	CAP
625	F	263802	7	CAP		+
626	F	276921	36	CAP										+
627	F	277520	19	CAP										+
628	F	277502	17	CAP										+
629	F	277598	3	CAP
630	M	277550	20	CAP
631	M	277433	59	CAP
632	M	277463	2	CAP				+
633	M	277419	21	CAP
634	M	277883	7	CAP										+
635	F	277557	36	CAP	+
636	M	277613	48	CAP
637	F	277849	14	CAP				+
638	F	286396	2	CAP	+			+
639	M	YB5598	17	CAP
640	F	277671	22	CAP										+
641	F	277893	18	CAP										+
642	M	277756	2	CAP
643	F	278119	17	CAP	+
644	F	278111	18	CAP
645	M	278041	50	CAP
646	F	278151	4	CAP
647	M	238907	14	CAP
648	M	278027	51	CAP
649	F	278220	16	CAP
650	M	274700	14	CAP
651	F	278305	24	CAP	+									+
652	M	278289	4	CAP
653	M	278396	15	CAP				+
654	M	278303	3	CAP										+
655	F	278330	70	CAP
656	M	278325	1.5	CAP	+
657	M	278357	4	CAP
658	F	278326	5	CAP
659	F	269398	15	CAP											+
660	M	278514	48	CAP
661	M	278418	22	CAP
662	F	278447	18	CAP									+
663	M	278688	2	CAP
664	F	278750	3	CAP
665	F	278841	17	CAP
666	M	278837	46	CAP
667	F	278822	14	CAP	+
668	M	278777	5	CAP	+
669	M	278848	46	CAP
670	F	278648	5	CAP
671	M	278757	5	CAP	+
672	F	278669	5	CAP
673	F	278796	1.3	CAP
674	F	269898	14	CAP											+
675	M	278908	2	CAP
676	F	278963	1.3	CAP
677	M	278879	1.7	CAP
678	F	260146	17	CAP
679	F	278962	24	CAP										+
680	M	279105	46	CAP
681	M	287886	46	CAP				+
682	F	279196	14	CAP										+
683	M	262785	46	CAP
684	F	279204	45	CAP
685	M	279176	2	CAP				+
686	F	279430	69	CAP
687	F	279399	16	CAP
688	M	279130	15	CAP		+									+
689	M	279413	5	CAP				+
690	M	279465	5	CAP
691	F	279460	4	CAP
692	F	279405	20	CAP									+
693	M	279398	3	CAP
694	M	279456	16	CAP
695	M	279496	46	CAP
696	M	279524	2	CAP
697	F	279484	18	CAP	+
698	F	279516	2	CAP	+
699	M	279480	6	CAP		+
700	M	279574	36	CAP										+
701	F	279610	4	CAP
702	M	279528	7	CAP	+
703	F	220840	24	CAP
704	M	278416	45	CAP
705	F	279768	46	CAP
706	M	279679	23	CAP
707	M	279681	50	CAP
708	M	279634	8	CAP									+
709	M	279964	24	CAP			+
710	F	279758	72	CAP
711	F	279840	47	CAP
712	M	270349	15	CAP
713	F	288589	2	CAP				+
714	F	288405	10	CAP	+			+
715	F	280153	24	CAP
716	M	280173	51	CAP
717	M	280183	5	CAP
718	F	280155	14	CAP
719	M	261873	5	CAP				+
720	F	280133	6	CAP		+
721	M	272317	11	CAP										+
722	M	280035	21	CAP
723	M	280196	7	CAP	+	+
724	F	280021	3	CAP
725	M	280086	5	CAP										+
726	F	273164	24	CAP										+
727	M	280269	1.5	CAP
728	F	280273	5	CAP
729	M	280345	168	CAP
730	F	280335	24	CAP	+
731	M	280343	24	CAP
732	F	280264	36	CAP										+	+
733	M	YB5687	36	CAP
734	M	280338	13	CAP
735	M	280357	8	CAP				+
736	F	280374	46	CAP	+
737	F	YB4732	60	CAP										+
738	M	289184	11	CAP										+
739	M	280593	6	CAP				+
740	M	280594	48	CAP
741	F	280485	22	CAP	+
742	M	279339	23	CAP					+		+							+
743	M	289045	4	CAP										+
744	F	280786	2	CAP
745	M	280681	1.2	CAP
746	M	280834	2	CAP
747	M	280604	46	CAP
748	M	280771	1.4	CAP
749	F	289492	14	CAP										+
750	F	280828	14	CAP				+
751	F	280816	24	CAP				+
752	F	274527	3	CAP				+
753	F	280813	72	CAP
754	F	280898	24	CAP
755	M	270654	3	CAP
756	F	281004	29	CAP	+
757	M	280912	11	CAP
758	M	280917	48	CAP
759	M	281018	50	CAP
760	F	289802	12	CAP										+
761	M	281215	22	CAP					+		+							+
762	M	281254	72	CAP	+
763	M	221510	36	CAP	+
764	F	281108	24	CAP											+
765	F	281069	23	CAP	+
766	F	281176	2	CAP	+
767	M	281002	22	CAP
768	M	263525	60	CAP	+
769	F	289745	19	CAP										+
770	M	281350	24	CAP				+
771	M	281356	15	CAP	+
772	F	281364	17	CAP	+
773	F	281383	18	CAP
774	M	281362	50	CAP
775	M	281370	1.6	CAP
776	F	290231	16	CAP										+
777	F	272665	3	CAP
778	M	261044	47	CAP
779	M	281410	21	CAP
780	M	281461	13	CAP
781	F	257257	13	CAP
782	M	290347	50	CAP										+
783	F	281561	3	CAP	+
784	F	281434	72	CAP
785	M	281486	16	CAP
786	F	281508	20	CAP	+										+
787	M	281568	5	CAP
788	F	281727	2	CAP				+						+
789	M	281652	48	CAP
790	F	281691	13	CAP
791	M	281759	72	CAP
792	F	281792	5	CAP	+									+
793	F	290628	16	CAP										+
794	F	YB5500	24	CAP
795	M	281880	36	CAP	+
796	M	290762	1.5	CAP										+
797	F	YB4414	14	CAP	+									+
798	F	282013	4	CAP
799	F	282051	48	CAP
800	F	281833	96	CAP
801	M	282133	16	CAP	+
802	M	282150	48	CAP	+
803	M	282102	3	CAP				+
804	M	282079	17	CAP									+
805	M	291213	43	CAP										+
806	F	282444	36	CAP
807	M	282345	19	CAP
808	M	282492	15	CAP
809	F	265409	15	CAP										+
810	F	282477	48	CAP
811	F	179171	48	CAP
812	M	258307	13	CAP
813	M	279057	46	CAP
814	M	282564	46	CAP
815	M	282624	19	CAP	+
816	F	282580	72	CAP
817	F	282663	21	CAP	+
818	F	282783	15	CAP
819	M	282764	5	CAP				+
820	F	282705	48	CAP
821	F	282691	21	CAP				+
822	M	282833	2	CAP				+
823	F	282894	36	CAP				+
824	M	282939	18	CAP				+
825	F	282909	5	CAP				+
826	F	YB5895	16	CAP				+
827	M	282898	1.8	CAP
828	F	282952	24	CAP
829	M	282977	36	CAP
830	M	283005	46	CAP
831	M	282975	1.8	CAP
832	M	292131	6	CAP										+
833	M	283232	4	CAP				+
834	M	283240	40	CAP
835	M	283029	20	CAP
836	M	283062	4	CAP
837	F	292599	48	CAP										+
838	F	292531	21	CAP										+
839	F	292544	2	CAP										+
840	F	292839	2	CAP										+
841	M	282749	19	CAP	+
842	M	280916	45	CAP
843	F	283635	144	CAP									+
844	F	283704	19	CAP				+
845	F	283718	12	CAP				+
846	F	283701	24	CAP									+
847	F	283623	45	CAP									+
848	F	283603	84	CAP
849	M	283792	17	CAP
850	M	293133	10	CAP										+
851	M	283942	4	CAP
852	F	283952	1.7	CAP
853	M	284064	49	CAP
854	F	284070	25	CAP				+
855	M	284063	49	CAP
856	M	217465	36	CAP
857	M	284101	51	CAP
858	F	283841	22	CAP				+
859	M	293625	4	CAP										+
860	F	266905	14	CAP	+
861	M	243392	24	CAP				+
862	M	284352	25	CAP	+
863	M	284400	17	CAP
864	M	284207	4	CAP				+
865	M	284274	2	CAP		+			+						+
866	M	284338	51	CAP
867	M	284403	4	CAP
868	F	284389	1.8	CAP				+
869	F	293777	69	CAP										+
870	M	293819	18	CAP										+
871	F	293810	13	CAP										+
872	M	293790	16	CAP										+
873	F	284509	48	CAP
874	M	284569	48	CAP
875	M	284496	2	CAP
876	F	284086	48	CAP
877	F	280133	17	CAP	+
878	M	284559	49	CAP
879	M	284484	13	CAP
880	F	284373	20	CAP
881	M	283478	46	CAP
882	F	293948	16	CAP										+
883	M	294019	16	CAP										+
884	F	284660	36	CAP
885	F	284682	19	CAP				+
886	M	284703	11	CAP			+
887	M	281466	48	CAP
888	F	284636	16	CAP				+
889	F	282722	14	CAP	+
890	M	294164	38	CAP										+
891	M	294201	11	CAP										+
892	F	294299	16	CAP										+
893	M	285094	2	CAP
894	F	282941	36	CAP											+
895	F	285070	2	CAP				+
896	F	284926	18	CAP				+
897	M	285049	1.5	CAP
898	M	285033	16	CAP
899	M	284944	17	CAP				+
900	M	282306	1.2	CAP									+
901	M	234003	21	CAP
902	M	284835	22	CAP									+
903	M	293364	40	CAP										+
904	M	294414	12	CAP										+
905	M	285056	36	CAP
906	F	285158	1.8	CAP
907	M	285169	48	CAP
908	M	285181	14	CAP	+
909	M	285019	20	CAP									+
910	M	284938	48	CAP	+
911	F	285157	60	CAP				+
912	F	285119	48	CAP
913	F	285138	18	CAP				+
914	F	282946	14	CAP					+	+							+
915	M	284750	13	CAP
916	F	294596	2	CAP										+
917	F	285139	36	CAP											+
918	F	285359	36	CAP	+
919	F	285383	36	CAP				+
920	M	285338	48	CAP
921	F	285382	1.8	CAP
922	M	285360	14	CAP
923	M	285416	23	CAP				+
924	F	285376	13	CAP					+
925	M	285456	4	CAP				+
926	M	285165	36	CAP											+
927	F	285491	1.7	CAP	+
928	F	285515	1.5	CAP
929	F	285592	24	CAP
930	M	285532	59	CAP
931	F	285610	16	CAP
932	F	285450	17	CAP
933	F	285439	23	CAP				+
934	F	285508	72	CAP				+
935	F	292653	14	CAP										+
936	F	294937	11	CAP										+
937	M	292700	14	CAP										+
938	F	285568	84	CAP
939	F	285609	48	CAP	+
940	F	285756	1.7	CAP	+
941	F	285702	14	CAP				+
942	M	278469	2	CAP
943	M	285717	8	CAP				+
944	F	294994	16	CAP										+
945	M	268350	20	CAP	+
946	M	262730	22	CAP										+
947	F	295267	1	CAP										+
948	F	285859	36	CAP
949	F	285899	36	CAP				+
950	M	285922	3	CAP				+
951	M	285780	2	CAP
952	M	285828	16	CAP				+
953	F	285940	48	CAP
954	M	284971	3	CAP				+
955	F	285904	46	CAP
956	M	285825	10	CAP		+
957	F	285838	2	CAP
958	M	286034	24	CAP				+
959	F	YB6015	72	CAP
960	F	286278	42	CAP				+
961	M	286100	1.8	CAP
962	M	286028	15	CAP
963	F	286170	4	CAP				+
964	F	286114	3	CAP	+
965	F	284732	51	CAP
966	M	286198	13	CAP
967	F	286009	20	CAP
968	M	293907	2	CAP										+
969	M	294690	14	CAP										+
970	M	295336	22	CAP										+
971	M	287996	24	CAP										+
972	F	286253	84	CAP	+
973	M	286224	3	CAP				+
974	M	286172	6	CAP		+
975	F	228062	24	CAP				+
976	M	286119	36	CAP	+
977	M	286366	36	CAP
978	F	286211	5	CAP
979	M	286354	15	CAP	+
980	M	286284	6	CAP		+
981	M	286459	47	CAP
982	M	284720	14	CAP		+									+
983	M	286109	17	CAP									+
984	F	286236	3	CAP
985	M	YB6037	48	CAP
986	F	286325	84	CAP
987	M	286404	2	CAP				+
988	F	286365	6	CAP	+			+
989	M	286683	3	CAP	+
990	F	286518	10	CAP				+
991	F	286499	2	CAP				+
992	M	286576	3	CAP				+
993	F	YB6046	45	CAP				+
994	F	YB6033	36	CAP										+	+
995	M	286574	72	CAP					+	+							+
996	M	286628	7	CAP											+
997	F	286546	2	CAP
998	F	YB5770	14	CAP	+
999	F	286675	2	CAP
1000	F	285393	51	CAP
1001	F	286673	10	CAP											+
1002	F	296102	22	CAP										+
1003	F	286888	2	CAP	+
1004	F	286749	48	CAP				+
1005	F	286870	5	CAP		+
1006	F	286863	14	CAP		+
1007	M	286856	23	CAP
1008	M	286765	48	CAP
1009	M	286766	16	CAP				+
1010	F	286806	12	CAP				+
1011	M	286911	6	CAP				+
1012	M	287055	7	CAP				+
1013	F	284952	42	CAP									+
1014	M	286944	4	CAP											+
1015	M	286950	46	CAP				+
1016	F	287076	6	CAP		+
1017	M	287115	8	CAP											+
1018	M	287038	120	CAP	+
1019	F	286539	24	CAP
1020	F	286928	24	CAP
1021	M	286889	2	CAP
1022	M	286852	15	CAP
1023	M	286915	4	CAP		+									+
1024	F	286806	12	CAP		+
1025	M	286809	3	CAP				+
1026	F	296398	45	CAP										+
1027	M	296222	13	CAP										+
1028	F	287209	1	CAP				+
1029	F	287207	24	CAP
1030	F	296382	17	CAP										+
1031	M	296583	7	CAP										+
1032	F	287308	21	CAP				+
1033	F	287264	84	CAP
1034	F	286211	5	CAP	+
1035	F	287311	49	CAP				+
1036	M	287284	47	CAP
1037	M	262374	11	CAP					+
1038	M	287317	47	CAP
1039	M	287320	46	CAP
1040	M	287278	3	CAP								+
1041	F	287196	3	CAP				+
1042	M	287140	3	CAP									+
1043	F	286974	3	CAP					+		+							+
1044	M	287172	47	CAP				+
1045	F	287139	2	CAP				+
1046	M	287117	24	CAP				+
1047	F	287169	14	CAP
1048	F	287215	3	CAP	+
1049	M	296681	12	CAP										+
1050	M	287205	49	CAP				+
1051	F	287286	36	CAP
1052	M	286360	24	CAP	+
1053	M	287343	18	CAP											+
1054	F	287411	2	CAP				+
1055	F	287374	12	CAP				+
1056	M	287397	11	CAP				+
1057	F	296773	21	CAP										+
1058	F	296769	44	CAP										+
1059	M	296538	6	CAP										+
1060	M	269871	16	CAP	+
1061	M	287465	3	CAP		+
1062	M	287582	48	CAP									+
1063	F	287449	8	CAP	+
1064	M	287281	48	CAP
1065	F	287565	24	CAP		+
1066	F	275867	51	CAP
1067	F	287501	2	CAP		+
1068	M	287649	4	CAP
1069	F	287748	12	CAP				+
1070	F	287680	6	CAP					+					+
1071	F	287758	6	CAP				+
1072	M	287852	6	CAP				+
1073	F	287634	15	CAP				+
1074	F	YB6082	36	CAP											+
1075	F	281388	5	CAP	+
1076	F	287685	3	CAP	+
1077	F	287652	1.2	CAP
1078	F	287545	1.3	CAP
1079	M	287507	48	CAP
1080	M	284592	3	CAP
1081	M	287643	18	CAP
1082	F	283929	14	CAP	+
1083	F	YB6703	8	CAP										+
1084	F	287546	46	CAP				+
1085	M	287902	6	CAP				+							+
1086	F	287887	2	CAP	+									+	+
1087	F	287522	10	CAP					+		+							+
1088	F	226170	36	CAP
1089	F	287752	24	CAP				+
1090	F	287889	84	CAP
1091	F	287915	9	CAP				+
1092	M	287907	3	CAP				+
1093	F	287996	72	CAP										+
1094	F	287760	8	CAP				+
1095	F	YB5785	3	CAP		+		+
1096	M	287986	49	CAP					+		+							+
1097	F	YB6094	49	CAP				+
1098	F	288069	1	CAP				+
1099	M	279889	2	CAP				+
1100	M	288013	3	CAP
1101	F	282388	3	CAP	+			+
1102	F	288097	2	CAP
1103	M	288020	2	CAP	+
1104	M	288150	2	CAP				+
1105	M	288060	24	CAP				+
1106	F	288140	24	CAP				+
1107	F	288166	1	CAP											+
1108	F	YB5786	8	CAP	+
1109	F	288154	4	CAP											+
1110	F	257910	23	CAP	+
1111	M	288219	5	CAP				+
1112	M	288271	12	CAP		+
1113	M	288327	2	CAP				+
1114	F	288232	26	CAP				+
1115	M	288409	1.7	CAP
1116	M	288302	6	CAP				+
1117	F	288307	14	CAP
1118	M	288216	9	CAP
1119	M	288236	2	CAP				+
1120	M	288310	4	CAP				+
1121	F	288420	8	CAP				+
1122	M	288535	49	CAP				+
1123	F	288700	2	CAP	+
1124	M	287465	4	CAP	+
1125	M	288719	3	CAP	+
1126	F	288636	8	CAP	+			+						+
1127	M	288413	59	CAP
1128	M	288617	70	CAP				+
1129	M	288475	10	CAP				+						+
1130	M	288687	72	CAP	+
1131	F	288718	2	CAP	+
1132	F	288402	15	CAP				+
1133	M	288144	17	CAP				+
1134	M	288411	48	CAP
1135	M	288306	72	CAP
1136	M	287205	9	CAP		+
1137	M	288357	16	CAP
1138	M	288394	1.8	CAP
1139	F	288223	13	CAP				+
1140	M	288615	13	CAP
1141	F	288443	3	CAP				+
1142	M	288649	4	CAP				+
1143	F	297202	48	CAP										+
1144	M	288664	3	CAP	+
1145	F	288764	4	CAP				+
1146	M	288668	4	CAP	+
1147	M	288635	2	CAP	+
1148	F	288622	7	CAP	+										+
1149	M	288760	6	CAP				+
1150	F	288869	50	CAP	+
1151	F	288679	27	CAP				+
1152	F	288865	8	CAP	+			+
1153	F	YB6123	23	CAP				+
1154	F	YB6116	24	CAP				+
1155	M	288739	17	CAP				+
1156	M	296327	18	CAP										+
1157	M	297106	9	CAP										+
1158	F	297284	13	CAP										+
1159	F	297690	18	CAP										+
1160	M	279317	19	CAP										+
1161	M	280380	15	CAP										+
1162	F	288953	67	CAP	+
1163	F	262263	14	CAP	+
1164	M	273475	18	CAP	+
1165	M	288949	10	CAP	+
1166	M	288967	1.3	CAP
1167	F	288965	17	CAP	+
1168	F	YB6081	24	CAP	+
1169	M	289120	38	CAP
1170	F	289007	16	CAP
1171	M	289320	48	CAP
1172	F	289188	3	CAP
1173	F	277809	15	CAP	+
1174	M	289244	6	CAP				+
1175	F	289274	2	CAP				+
1176	F	289300	43	CAP				+
1177	F	289040	1	CAP				+
1178	M	280795	1.6	CAP										+
1179	F	280638	47	CAP										+
1180	F	289359	2	CAP	+
1181	M	289370	3	CAP
1182	M	289313	8	CAP	+									+	+
1183	F	YB6136	36	CAP					+
1184	M	251773	17	CAP
1185	F	287923	2	CAP	+	+
1186	M	289494	40	CAP
1187	M	289501	18	CAP				+
1188	M	289468	13	CAP				+
1189	M	280853	3	CAP										+
1190	F	289674	2	CAP
1191	M	289668	3	CAP								+
1192	F	289534	39	CAP				+
1193	F	289591	6	CAP
1194	F	289549	37	CAP
1195	F	289634	3	CAP
1196	F	289625	24	CAP								+
1197	F	289605	3	CAP				+
1198	F	272033	4	CAP	+
1199	F	272114	17	CAP	+
1200	M	287986	9	CAP				+						+
1201	F	289801	2	CAP
1202	F	289729	2	CAP	+			+
1203	M	289700	1.7	CAP
1204	M	289533	43	CAP
1205	M	275248	14	CAP				+
1206	M	289711	7	CAP				+
1207	F	289809	2	CAP				+
1208	F	289740	4	CAP	+			+
1209	M	280916	4	CAP										+
1210	F	280941	1.3	CAP										+
1211	M	289743	4	CAP
1212	M	289868	46	CAP
1213	F	289824	13	CAP				+
1214	F	289531	21	CAP				+
1215	M	272263	2	CAP	+
1216	F	289811	24	CAP					+
1217	F	290034	42	CAP				+
1218	F	289977	1.5	CAP				+
1219	F	290054	17	CAP	+
1220	F	290052	20	CAP
1221	F	290021	2	CAP				+
1222	F	289895	20	CAP				+
1223	F	290036	2	CAP				+
1224	M	290010	1.5	CAP				+
1225	F	289823	44	CAP	+
1226	M	278636	19	CAP										+
1227	M	281094	15	CAP										+
1228	M	290035	5	CAP
1229	M	290123	2	CAP				+
1230	M	290096	16	CAP				+
1231	F	289912	2	CAP	+
1232	M	267404	1.8	CAP	+
1233	F	290185	37	CAP				+
1234	F	272485	16	CAP		+
1235	M	290161	3	CAP				+
1236	M	290277	2	CAP	+
1237	F	290261	3	CAP	+			+
1238	M	290234	5	CAP	+			+
1239	F	272593	47	CAP		+
1240	M	290342	17	CAP				+
1241	M	290307	20	CAP				+
1242	F	290425	3	CAP	+				+
1243	F	290345	20	CAP									+
1244	M	287225	1.1	CAP
1245	M	288741	3	CAP	+			+
1246	F	290292	16	CAP				+
1247	M	290310	3	CAP				+
1248	M	290420	1.5	CAP
1249	F	290275	2	CAP
1250	F	290376	60	CAP				+
1251	F	YB6221	96	CAP					+
1252	M	290512	43	CAP				+
1253	M	290534	1.6	CAP
1254	F	290644	1.2	CAP									+
1255	M	290660	2	CAP
1256	F	290611	5	CAP				+
1257	M	290595	1.6	CAP
1258	F	290405	46	CAP
1259	M	290570	1.3	CAP				+
1260	M	289590	19	CAP				+
1261	M	290407	45	CAP											+
1262	M	213461	24	CAP
1263	F	290748	36	CAP								+
1264	M	290702	2	CAP									+
1265	F	290646	18	CAP				+
1266	F	289903	37	CAP				+
1267	M	290778	2	CAP				+
1268	M	290701	4	CAP				+
1269	F	290653	3	CAP											+
1270	M	YB6222	60	CAP
1271	M	290774	36	CAP					+
1272	F	290755	23	CAP					+
1273	F	289007	18	CAP				+
1274	F	290927	15	CAP				+
1275	F	290833	49	CAP
1276	F	290890	9	CAP					+
1277	M	290908	2	CAP				+
1278	M	289331	3	CAP	+
1279	M	290907	17	CAP				+
1280	M	290961	18	CAP				+
1281	F	281924	84	CAP										+
1282	F	281966	15	CAP										+
1283	M	281944	19	CAP		+
1284	M	291074	60	CAP											+
1285	M	277691	13	CAP			+
1286	M	290964	17	CAP											+
1287	F	291086	20	CAP					+
1288	M	291088	23	CAP
1289	F	291060	2	CAP				+
1290	F	291111	3	CAP				+
1291	F	273294	14	CAP	+
1292	M	273320	47	CAP	+
1293	F	224629	96	CAP
1294	F	290923	1.2	CAP
1295	M	291201	2	CAP				+
1296	M	291409	3	CAP				+
1297	M	291165	2	CAP				+
1298	F	291158	15	CAP
1299	M	289184	20	CAP				+
1300	M	273350	10	CAP										+
1301	F	258022	60	CAP					+		+							+
1302	M	234566	24	CAP
1303	F	291265	21	CAP									+
1304	M	291566	6	CAP											+
1305	F	291331	1.5	CAP
1306	M	291422	3	CAP	+
1307	F	291284	13	CAP
1308	F	291563	17	CAP				+
1309	F	291415	2	CAP				+
1310	F	291365	2	CAP					+						+
1311	M	291425	1.7	CAP
1312	F	291368	1.5	CAP
1313	F	YB6307	60	CAP											+
1314	M	291583	2	CAP				+
1315	M	291591	22	CAP				+
1316	M	286740	39	CAP			+
1317	F	273855	72	CAP		+
1318	M	273053	50	CAP		+
1319	F	277041	24	CAP					+	+							+
1320	M	291887	36	CAP	+
1321	F	291618	13	CAP					+
1322	M	291871	3	CAP				+
1323	M	291694	2	CAP				+
1324	M	291772	72	CAP											+
1325	F	291879	20	CAP					+
1326	M	291783	42	CAP
1327	F	289350	26	CAP											+
1328	F	245837	24	CAP										+
1329	M	282852	3	CAP										+
1330	M	291902	24	CAP					+
1331	F	286134	5	CAP				+
1332	F	291909	12	CAP					+						+
1333	F	291922	30	CAP				+
1334	M	292144	5	CAP										+
1335	F	223205	24	CAP				+	+	+							+
1336	F	184631	96	CAP					+
1337	F	291923	2	CAP				+
1338	F	292123	2	CAP											+
1339	F	292137	1.8	CAP			+
1340	F	291910	1.7	CAP				+
1341	M	291920	13	CAP				+
1342	M	291904	43	CAP
1343	F	291941	16	CAP				+
1344	M	291901	46	CAP				+
1345	F	291918	2	CAP	+
1346	M	292098	16	CAP				+
1347	M	292211	20	CAP											+
1348	M	292110	13	CAP
1349	F	292227	3	CAP				+
1350	F	292228	43	CAP
1351	M	277368	50	CAP
1352	M	292252	1.6	CAP	+
1353	F	257257	13	CAP					+
1354	M	292376	36	CAP											+
1355	M	292284	96	CAP					+
1356	F	292358	2	CAP				+
1357	F	292119	3	CAP										+	+
1358	M	292320	19	CAP				+
1359	M	292300	2	CAP				+
1360	F	292277	13	CAP				+
1361	M	292351	3	CAP				+
1362	M	291953	17	CAP				+
1363	F	283079	41	CAP										+
1364	M	274205	16	CAP		+
1365	F	274453	22	CAP		+
1366	M	274656	18	CAP	+
1367	M	292703	15	CAP				+
1368	F	292484	17	CAP	+
1369	F	292489	7	CAP				+
1370	M	292396	44	CAP				+
1371	F	292427	10	CAP	+				+
1372	M	263682	24	CAP				+
1373	F	YB4762	24	CAP	+
1374	M	292688	1	CAP				+
1375	M	292325	18	CAP
1376	M	292664	44	CAP
1377	F	292683	2	CAP				+
1378	M	292766	18	CAP				+
1379	M	292787	4	CAP				+
1380	F	292933	2	CAP				+
1381	F	292712	72	CAP				+
1382	F	292156	17	CAP				+
1383	F	292922	9	CAP	+				+
1384	F	293025	1	CAP				+
1385	M	292892	36	CAP	+
1386	M	292920	14	CAP			+	+
1387	M	292937	1.4	CAP				+
1388	M	292965	16	CAP
1389	F	257257	13	CAP	+									+
1390	M	291497	14	CAP			+							+
1391	M	292944	6	CAP					+
1392	F	283687	9	CAP										+
1393	F	293092	15	CAP				+
1394	F	293151	4	CAP									+
1395	F	292853	19	CAP
1396	M	293128	18	CAP	+
1397	M	293210	24	CAP				+
1398	M	293182	12	CAP				+
1399	M	292701	46	CAP
1400	M	293186	6	CAP				+
1401	F	293168	13	CAP								+
1402	M	293199	4	CAP					+
1403	F	275045	8	CAP	+
1404	M	293338	17	CAP				+
1405	F	293328	36	CAP
1406	F	293282	4	CAP				+
1407	F	293281	17	CAP				+
1408	F	293313	20	CAP	+
1409	M	283872	1.4	CAP										+
1410	M	283698	1.5	CAP											+
1411	M	284065	47	CAP										+
1412	M	266590	1.3	CAP	+
1413	F	275518	12	CAP		+
1414	F	293522	49	CAP
1415	M	293637	1	CAP				+
1416	F	293572	5	CAP				+
1417	F	270320	24	CAP				+
1418	F	293384	19	CAP				+
1419	F	293588	14	CAP		+
1420	M	293456	14	CAP				+
1421	F	293603	7	CAP				+	+	+							+
1422	F	203618	36	CAP								+
1423	F	293620	1.3	CAP				+
1424	M	293722	45	CAP
1425	F	293681	13	CAP								+
1426	M	293774	14	CAP				+
1427	F	293453	24	CAP			+
1428	M	293678	13	CAP				+
1429	F	293789	13	CAP				+
1430	F	293815	13	CAP
1431	M	275592	3	CAP	+
1432	M	284453	16	CAP										+
1433	F	275657	24	CAP	+
1434	F	293311	23	CAP					+	+							+
1435	F	293924	18	CAP									+
1436	M	293950	48	CAP	+
1437	F	294080	17	CAP		+
1438	F	294045	45	CAP				+
1439	F	292824	9	CAP	+			+
1440	M	292516	3	CAP		+
1441	M	293939	4	CAP	+
1442	F	294083	5	CAP				+
1443	M	293124	43	CAP
1444	F	294050	11	CAP					+
1445	M	268815	18	CAP									+
1446	M	284740	48	CAP										+
1447	M	284749	16	CAP										+
1448	F	294176	2	CAP			+
1449	F	294236	17	CAP		+
1450	M	294202	15	CAP				+
1451	M	294297	14	CAP				+
1452	F	294261	1	CAP				+	+
1453	M	294287	38	CAP				+
1454	M	294075	24	CAP											+
1455	F	294215	24	CAP			+					+
1456	F	294174	3	CAP					+		+			+				+
1457	M	272062	14	CAP	+									+
1458	M	294099	1.3	CAP				+
1459	M	294319	13	CAP				+
1460	M	294102	10	CAP		+			+
1461	F	294195	16	CAP					+
1462	M	294205	16	CAP
1463	M	294213	6	CAP				+
1464	F	294391	45	CAP				+
1465	F	294476	17	CAP				+
1466	M	YB6390	36	CAP
1467	F	294278	24	CAP								+
1468	F	293884	48	CAP		+
1469	M	294407	2	CAP				+
1470	M	288376	2	CAP			+
1471	F	294296	6	CAP	+							+
1472	F	294542	24	CAP				+
1473	F	294509	11	CAP				+						+
1474	M	294521	2	CAP								+
1475	F	285235	15	CAP										+
1476	M	285244	15	CAP										+
1477	F	294392	45	CAP											+
1478	F	290585	14	CAP				+
1479	M	294657	45	CAP
1480	F	294634	1.3	CAP
1481	F	294642	17	CAP	+
1482	M	294627	7	CAP				+
1483	M	285161	29	CAP											+
1484	F	294771	38	CAP	+
1485	M	294797	1	CAP	+			+
1486	F	294709	16	CAP				+
1487	F	294740	2	CAP				+
1488	M	294807	4	CAP				+
1489	F	294824	23	CAP					+	+							+
1490	M	294729	43	CAP				+
1491	F	294810	24	CAP									+
1492	F	262272	16	CAP				+
1493	M	277009	20	CAP		+
1494	M	285426	36	CAP										+
1495	F	280523	11	CAP										+
1496	F	285378	15	CAP										+
1497	M	267869	4	CAP	+
1498	F	294864	46	CAP	+
1499	F	294867	4	CAP					+
1500	F	294745	3	CAP	+
1501	M	295050	5	CAP											+
1502	M	295075	46	CAP								+
1503	M	294834	17	CAP	+
1504	M	YB6405	24	CAP
1505	F	294998	12	CAP				+
1506	F	294353	50	CAP
1507	M	293322	14	CAP				+
1508	M	295034	17	CAP	+
1509	M	295096	18	CAP				+
1510	F	292745	8	CAP		+	+
1511	F	295085	5	CAP				+
1512	M	YB6416	15	CAP				+
1513	M	292611	2	CAP	+
1514	F	294168	16	CAP											+
1515	F	294946	15	CAP											+
1516	M	295241	15	CAP											+
1517	M	295255	14	CAP								+
1518	M	295224	1.6	CAP												+
1519	M	295308	40	CAP				+
1520	M	295344	2	CAP	+							+
1521	M	295305	36	CAP	+
1522	F	295362	6	CAP								+
1523	F	295328	19	CAP					+	+							+
1524	M	293456	14	CAP			+								+
1525	F	295453	24	CAP											+
1526	F	295521	16	CAP				+
1527	F	295510	156	CAP	+				+		+							+
1528	M	295486	1	CAP				+
1529	F	277446	6	CAP	+
1530	M	286276	68	CAP										+
1531	M	286052	47	CAP										+
1532	F	295705	48	CAP								+
1533	F	295719	36	CAP
1534	F	259945	24	CAP	+			+
1535	M	295740	24	CAP			+
1536	F	295690	16	CAP								+
1537	F	295708	50	CAP
1538	F	295546	17	CAP											+
1539	F	295137	6	CAP	+									+
1540	F	295757	3	CAP				+
1541	F	294523	37	CAP
1542	M	295850	47	CAP
1543	M	295802	3	CAP
1544	M	295838	10	CAP				+	+
1545	M	295734	17	CAP				+
1546	M	295847	14	CAP				+
1547	F	286311	5	CAP										+
1548	M	295879	2	CAP				+
1549	M	295945	3	CAP				+
1550	F	295928	5	CAP				+				+
1551	F	295929	8	CAP		+								+
1552	F	295950	1	CAP				+
1553	M	295910	24	CAP	+
1554	M	295919	44	CAP
1555	F	2959083	8	CAP				+
1556	F	295912	4	CAP				+
1557	M	295634	50	CAP
1558	M	295938	15	CAP		+
1559	M	296119	26	CAP				+
1560	F	296050	2	CAP				+
1561	M	296059	36	CAP				+
1562	F	295978	9	CAP				+
1563	M	277639	31	CAP	+
1564	M	296176	19	CAP				+
1565	F	296169	45	CAP				+
1566	M	296165	4	CAP	+			+
1567	M	YB6456	72	CAP
1568	F	296167	17	CAP
1569	M	296091	46	CAP
1570	F	296203	12	CAP											+
1571	M	278157	7	CAP	+
1572	M	287051	5	CAP										+
1573	M	295459	49	CAP											+
1574	F	296400	5	CAP			+							+
1575	F	296212	3	CAP								+
1576	F	296452	16	CAP		+
1577	M	296250	5	CAP	+			+
1578	M	295478	15	CAP			+
1579	F	296243	1	CAP
1580	F	296326	2	CAP								+
1581	F	296370	60	CAP	+
1582	M	257879	60	CAP
1583	F	296252	36	CAP								+
1584	M	296184	12	CAP			+							+
1585	M	296284	1.3	CAP				+
1586	M	293625	44	CAP
1587	M	294407	2	CAP	+									+
1588	F	296439	3	CAP								+
1589	F	296478	16	CAP			+
1590	M	296481	72	CAP											+
1591	F	294953	4	CAP	+
1592	M	295002	24	CAP				+
1593	F	296528	36	CAP	+
1594	F	296461	48	CAP
1595	F	296506	24	CAP								+
1596	M	296496	72	CAP												+
1597	M	295618	11	CAP								+
1598	F	296624	18	CAP								+
1599	M	296631	17	CAP	+
1600	F	296657	6	CAP				+						+
1601	M	296580	24	CAP												+
1602	M	296582	1	CAP				+
1603	M	296605	45	CAP								+
1604	F	296612	12	CAP	+
1605	F	296426	13	CAP	+
1606	M	296029	16	CAP				+
1607	M	296375	18	CAP	+	+
1608	F	287358	6	CAP										+
1609	F	296716	2	CAP				+
1610	F	296715	2	CAP				+
1611	M	YB6299	72	CAP
1612	F	YB6295	27	CAP		+		+
1613	F	296754	17	CAP					+	+							+
1614	M	278389	18	CAP	+
1615	F	285885	16	CAP										+
1616	F	296812	4	CAP	+									+
1617	F	296777	3	CAP				+
1618	F	296772	2	CAP
1619	M	296725	13	CAP											+
1620	M	278729	2	CAP	+
1621	F	296870	15	CAP				+
1622	F	295042	17	CAP											+
1623	F	296826	2	CAP				+
1624	F	294658	51	CAP									+
1625	F	296934	18	CAP								+
1626	M	296845	2	CAP				+
1627	F	296909	45	CAP								+
1628	F	296868	20	CAP			+
1629	F	296969	2	CAP								+
1630	F	296883	12	CAP					+	+							+
1631	F	296899	7	CAP									+
1632	F	296866	60	CAP												+
1633	F	296692	24	CAP
1634	M	292393	4	CAP				+
1635	M	YB6491	23	CAP				+	+		+							+
1636	M	295168	14	CAP	+										+
1637	F	296391	4	CAP									+
1638	F	296946	16	CAP										+	+
1639	F	296670	1.7	CAP
1640	F	296963	14	CAP		+
1641	M	296200	49	CAP
1642	M	296926	3	CAP
1643	M	296976	15	CAP
1644	M	278922	14	CAP	+
1645	M	YB5639	23	CAP	+
1646	F	296990	2	CAP	+			+
1647	F	296916	39	CAP				+
1648	M	296984	1	CAP	+
1649	F	297007	12	CAP				+
1650	M	297008	12	CAP				+
1651	F	296985	2	CAP				+
1652	M	296998	1	CAP				+
1653	F	296959	48	CAP		+
1654	M	285094	2	CAP										+
1655	F	287908	4	CAP										+
1656	F	297010	1	CAP				+
1657	F	297032	4	CAP				+
1658	M	293907	14	CAP				+
1659	F	297087	23	CAP		+
1660	M	297073	3	CAP	+
1661	M	297093	2	CAP											+
1662	M	297067	1	CAP		+		+
1663	M	297027	4	CAP				+				+
1664	F	297086	43	CAP									+
1665	F	297081	11	CAP				+						+
1666	M	297069	1	CAP				+
1667	F	297035	24	CAP	+							+
1668	F	297071	48	CAP								+
1669	F	YB6496	28	CAP		+
1670	M	279613	5	CAP	+
1671	F	288667	13	CAP										+
1672	F	288389	7	CAP										+
1673	M	297177	4	CAP				+	+		+							+
1674	F	297146	6	CAP	+
1675	F	294298	11	CAP												+
1676	F	297129	2	CAP				+
1677	F	297024	12	CAP	+							+
1678	F	297619	9	CAP				+				+
1679	F	297658	36	CAP
1680	F	239866	24	CAP				+
1681	M	297680	13	CAP											+
1682	M	YB6122	46	CAP										+
1683	F	281323	2	CAP										+
1684	F	288631	4	CAP										+
1685	M	297674	24	CAP												+
1686	F	297635	24	CAP
1687	F	298002	1	CAP				+
1688	F	298056	7	CAP	+		+	+
1689	M	298012	5	CAP	+
1690	F	297081	11	CAP			+
1691	M	298074	13	CAP											+
1692	F	298083	1.3	CAP				+
1693	M	296899	47	CAP
1694	M	297578	16	CAP				+
